# Supplementary material for: Genome-wide analysis of Dof transcription factors and their response to cold stress in rice (Oryza sativa L.)
Source: BMC Genomics. 2021 Nov 6;22:800. doi: 10.1186/s12864-021-08104-0 (PMC8572462; doi:10.1186/s12864-021-08104-0)
Supplement: Supplementary file 5 — Additional file 5 [file 12864_2021_8104_MOESM5_ESM.xlsx]

## Sheet: Sheet1
	Supplemental Table 2. Information of gene loci, accession numbers, and primer sequences in the study.
	Gene	Locus	Accession number	Link	Forward primer sequence (5ʹ-3ʹ)	Reverse primer sequence (5ʹ-3ʹ)	bp	Tm (°C)
	OsDof1	Os01g09720	XM_015790450	https://www.ncbi.nlm.nih.gov/nuccore/XM_015790450	CGGCTGATTCGGATCAGTCGAACTG	CGGTGGTCAGTCCAGGTCCATGC	135	60
	OsDof2	Os01g15900	XM_015762779	https://www.ncbi.nlm.nih.gov/nuccore/XM_015762779	ATTGCTGCATGCATTTCATGGGC	CTGTTCAGTCAGCCCGCTCGTCATTGC	112	64
	OsDof3	Os01g17000	XM_015779748	https://www.ncbi.nlm.nih.gov/nuccore/XM_015779748	ACCGTCGTACTTGCTCATCAAAGTG	CGGTCGTCCAACCCAAATCGCTAAA	174	60
	OsDof4	Os01g48290	XM_015763800	https://www.ncbi.nlm.nih.gov/nuccore/XM_015763800	GGGTCAGCAAACCTCGTCAAACTC	TTTCGGTCAGTCAAAACTCGCTGGGC	125	60
	OsDof5	Os01g55340	XM_015774961	https://www.ncbi.nlm.nih.gov/nuccore/XM_015774961	TCAAGTCCCTGCAAACTGGCCCGT	CCTGCATCGGTCAAACTCAAGCCCTT	130	60
	OsDof6	Os01g64590	XM_015790622	https://www.ncbi.nlm.nih.gov/nuccore/XM_015790622	CCTGCATTCAGTCAAACTGCAGGTCA	CGTCCCTGCACTGCCCTGCAGTCGTA	124	64
	OsDof7	Os02g15350	XM_015768255	https://www.ncbi.nlm.nih.gov/nuccore/XM_015768255	CCCGGTCGTCAAACTAACGACTAG	CGTCGTAAATGCAGTAACGTAGACTGG	162	64
	OsDof8	Os02g45200	XM_015772064	https://www.ncbi.nlm.nih.gov/nuccore/XM_015772064	CGTCCCGTAAACTACAGTCAGTCAGT	GGTCAGTCAACGTACAGTCAGATCGT	154	60
	OsDof9	Os02g47810	XM_015767794	https://www.ncbi.nlm.nih.gov/nuccore/XM_015767794	CTAAGTTGGACTAGCGTAACGTTC	TCGATCAGTGGTCGGTTGAGCTGCGTCA	125	64
	OsDof10	Os02g49440	XM_015767702	https://www.ncbi.nlm.nih.gov/nucleotide/XM_015767702	TGCAAATGCATGCAAATGCAAAGT	AACGTGCAGTCGATGGGCTAGACACAA	138	60
	OsDof11	Os03g07360	XM_015776308	https://www.ncbi.nlm.nih.gov/nuccore/XM_015776308	GGTCAGTCATCATGCTGCTAAAAGGTC	GTACGTCGTAAACGATCGATACGAT	129	60
	OsDof12	Os03g16850	XM_015773614	https://www.ncbi.nlm.nih.gov/nuccore/XM_015773614	AATGCTGGGCTGGCCCTAGCCATGGAA	CAGTACGTAACGTTTGCATGGGCTAAA	115	64
	OsDof13	Os03g38870	XM_015774528	https://www.ncbi.nlm.nih.gov/nuccore/XM_015774528	CCGTACGTAAACTGCGAATGCGATCA	GCTGGCATGCATGCAGGTCAGTCAGTCAG	102	60
	OsDof14	Os03g42200	XM_026024378	https://www.ncbi.nlm.nih.gov/nuccore/XM_026024378.1	AGTCGTCATCAATGCATGCATGATGA	AGTCGTCGTAGCTTGCCGTGCAGTCGTAG	114	64
	OsDof15	Os03g55610	XM_015773932	https://www.ncbi.nlm.nih.gov/nuccore/XM_015773932	CGTAGCTAGCTAGCATTGCTGAAAAT	ACGTGCGTCCCGTACGTGCAGTCGTCCGA	199	60
	OsDof16	Os03g60630	XM_015773321	https://www.ncbi.nlm.nih.gov/nuccore/XM_015773321	GGTCATGCATAACTAAGCTGCAAGTC	CGTCCAGTCAACGTAAACGTCGATGCTA	186	60
	OsDof17	Os04g47990	XR_003241797	https://www.ncbi.nlm.nih.gov/nucleotide/XR_003241797	TGCTAGCAAACTACGTCAGGTACAGT	GTACCGATCGATCGTCAGTCGTACGTCA	177	64
	OsDof18	Os04g58190	XR_001545635	https://www.ncbi.nlm.nih.gov/nuccore/XR_001545635	GTCAGTCAAAGTCAGTCAGTTAAAC	TAGCTGCAGATCGTACGATCAAGTCAA	116	60
	OsDof19	Os05g02150	XM_015782769	https://www.ncbi.nlm.nih.gov/nuccore/XM_015782769	GGGTCAGTGGGTACCATGACAATGCA	CGTGGTCAGTCAGTACGTAAACGTACGTC	157	64
	OsDof20	Os05g36900	XM_015783449	https://www.ncbi.nlm.nih.gov/nuccore/XM_015783449	CTGACGGTACAGTCAAATGCAGTCGTC	CGTACACAGTACGTCCGATCAGTCAGTC	202	64
	OsDof21	Os06g17410	XM_015786275	https://www.ncbi.nlm.nih.gov/nuccore/XM_015786275	CGTACGTCGTTACGTACGTTTGCTAAC	TTCACTGAACTGACCAATGCATAAAGG	168	64
	OsDof22	Os07g13260	XM_015790055	https://www.ncbi.nlm.nih.gov/nuccore/XM_015790055	CGTACGTTCAGTCCCGTCAGTTCGTAA	CGTACCTAGCGTCAGTCAGTCAAGTC	119	60
	OsDof23	Os07g32510	XM_015792378	https://www.ncbi.nlm.nih.gov/nuccore/XM_015792378	CGTAACGTACCAGTCTTTGCAAATGC	CGTACCAGTACCGTCGGTACATAACGTA	225	64
	OsDof24	Os07g48570	XM_015792404	https://www.ncbi.nlm.nih.gov/nuccore/XM_015792404	CGTGCATCGAACAATGCAGTCGGTACG	TGCACAGTACGTACGTCAGGGTCAGCAT	201	60
	OsDof25	Os08g38220	XM_015795007	https://www.ncbi.nlm.nih.gov/nuccore/XM_015795007	AATGCAGTCAGTCAGTTCGTAAACGT	AACGTCGTGGGCTGACTGCGAGTGCTTAG	223	64
	OsDof26	Os09g29960	XM_015755433	https://www.ncbi.nlm.nih.gov/nuccore/XM_015755433	GGTCAGTCAGGTACCTGAAACTAGCA	CGTACGTGGCTAGCATAGCTGGCGATA	217	64
	OsDof27	Os10g26620	XM_015759527	https://www.ncbi.nlm.nih.gov/nuccore/XM_015759527	TGACGTACACTACAGTACGGTCGTCAG	AATGGCGTCGTAGCTTGGCGTAGCGTC	135	60
	OsDof28	Os10g35300	XM_015758829	https://www.ncbi.nlm.nih.gov/nuccore/XM_015758829	CGTACCGTACGTTGTCAGTCAGTACCG	TAGCTGACTGCATTAAGTCATATAGCTA	117	60
	OsDof29	Os12g38200	XM_015763931	https://www.ncbi.nlm.nih.gov/nuccore/XM_015763931	ACGTCCAGTACGTCCCGATCGTCAGTC	ATATGCGTCGTCGATATAAAAGTCAGTA	185	60
	OsDof30	Os12g39990	XM_026022251	https://www.ncbi.nlm.nih.gov/nucleotide/XM_026022251	TGCAGTCACGTAAACGTACGATCAGA	GTACGTACAGTACAACAGTACAGTAC	152	64
