# Supplementary material for: Genome-wide analysis of Dof transcription factors and their response to cold stress in rice (Oryza sativa L.)
Source: BMC Genomics. 2021 Nov 6;22:800. doi: 10.1186/s12864-021-08104-0 (PMC8572462; doi:10.1186/s12864-021-08104-0)
Supplement: Supplementary file 6 — Additional file 6 [file 12864_2021_8104_MOESM6_ESM.xlsx]

## Sheet: Sheet1
	Supplemental Table 3. Expression of OsDof genes in different tissues under cold treatment in two rice cultivars, LD5 and LJ11. Expression profiling was done using qRT-PCR assay with rice OsActin1 as an internal standard. Three biological replicates were performed for each sample, each with three technical replicates. UN: untreated plants grown under natural conditions; CO: cold-treated plants. Tr…
																																															5
			OsDof1		OsDof2		OsDof3		OsDof4		OsDof5		OsDof6		OsDof7		OsDof8		OsDof9		OsDof10
			Mean	SD	Mean	SD	Mean	SD	Mean	SD	Mean	SD	Mean	SD	Mean	SD	Mean	SD	Mean	SD	Mean	SD
	LD5 UN-Light	Seeds	5.5	0.04	6	0.0012	3.6	0.014	5.98	0.12	1.1	0.12	2	0.12	0.97	0.0012	17.75	0.00998	13.2	0.0012	3.7	0.01
		Roots	5.8	0.001	7.2	0.001	4.3	0.002	6.6	0.033	1.15	0.033	2	0.033	1.01	0.0012	18	0.0012	12.98	0.01	3.7	0.005
		Stems	4	0.001	6.2	0.001	4.9	0.0043	5.5	0.002	1.2	0.002	0.89	0.002	1.1	0.0022	6.7	0.0012	7	0.012	1.29	0.01
		Leaves	3.7	0.04	7.5	0.143	6	0.002	8.3	0.012	0.9	0.012	1.2	0.012	1.23	0.01	6.12	0.0034	4	0.003	0.45	0.0082
	LD5 UN-Dark	Seeds	1.9	0.01	4	0.001	3.8	0.0014	5.9	0.12	0.89	0.12	1.24	0.12	1.25	0.012	6.22	0.0043	5.9	0.112	0.88	0.012
		Roots	5.2	0.13	2.3	0.033	3.2	0.0087	6.2	0.001	0.7	0.001	1.08	0.001	1.22	0.01	2.4	0.002	2.54	0.13	0.97	0.0013
		Stems	4.5	0.02	3.8	0.002	4.5	0.0012	7.9	0.012	1.5	0.012	1.6	0.012	1.3	0.0012	1.9	0.0012	3.6	0.113	1.6	0.003
		Leaves	2.3	0.02	8	0.012	6.1	0.0013	5.98	0.001	1.4	0.001	1.34	0.001	1.98	0.01	4.2	0.0043	4.8		1.7	0.02
																				0.001
	LD5 CO-Light	Roots	6.9	0.001	3.7	0.001	2.9	0.0018	9.1	0.0023	2.3	0.0023	2.2	0.12	0.99	0.112	11.34	0.002	12.87	0.003	4.2	0.011
		Stems	7.5	0.003	2.1	0.001	3.9	0.0018	7.8	0.00187	0.9	0.00187	1.3	0.001	1.65	0.13	9.5	0.0012	9	0.01	0.37	0.12
		Leaves	5.99	0.02	6.8	0.012	4.5	0.0066	8.9	0.02	1.3	0.04	1.36	0.012	1.4	0.113	7.9	0.003	6.9		1.4	0.099
	LD5 CO-Dark	Roots	11.5	0.011	2.9	0.001	4.6	0.12	6.8	0.01	2.43	0.001	1.25	0.001	1.25	0.0023	6.5	0.002	5.9	0.0014	1.47	0.001
		Stems	12	0.001	1.8	0.0023	4.35	0.00323	5.6	0.13	0.7	0.0023	0.68	0.0023	1.3	0.00187	6.43	0.0034	5.86	0.0087	0.98	0.12
		Leaves	9	0.099	7.33	0.00187	6.4	0.0012	5.9	0.02	0.97	0.00187	1.05	0.00187	1.2	0.02	4	0.0032	3.12	0.0012	1.5
	LJ11 UN-Light	Seeds	2.3	0.012	1.3	0.00998	5.2	0.0012	6.1	0.011	1.35	0.00998	1.04	0.014	1.05	0.01	3.8	0.12	0.93	0.0013	1.45	0.01
		Roots	3.5	0.012	3.1	0.0012	1.3	0.0012	7.5	0.13	1.4	0.0012	2.19	0.002	0.96	0.13	14.56	0.033	9.3	0.0018	0.79	0.13
		Stems	3.8	0.011	2.5	0.0012	3.5	0.0022	6.7	0.003	1.23	0.0012	0.97	0.0043	1.2	0.02	10.78	0.002	6.3	0.0018	1.76	0.02
		Leaves	3.4	0.01	6.8	0.0034	6.2	0.01	6.2	0.02	1.21	0.0034	1.34	0.002	0.98	0.011	5.6	0.012	4.3	0.0066	0.9	0.02
	LJ11 UN-Dark	Seeds	3.2	0.001	3.2	0.0043	3.1	0.012	6.5	0.0023	0.98	0.0043	1.21	0.0014	0.93	0.13	5.67	0.12	4.1	0.0022	0.97	0.13
		Roots	4.2	0.0012	4.3	0.002	4.5	0.01	8.5	0.12	1.32	0.002	1.23	0.0087	0.934	0.003	4	0.001	2.28	0.01	2.36	0.003
		Stems	5	0.001	4.1	0.0012	3.6	0.0012	7.6	0.099	0.64	0.0012	1.32	0.0012	2.21	0.02	6.87	0.012	3.5	0.012	0.57	0.02
		Leaves	3.8	0.12	4.5	0.0043	6.1	0.01	8.43	0.002233	0.86	0.0043	1.14	0.01	1.12	0.0023	4.2	0.001	2.1	0.01	1.76	0.0013
	LJ11 CO-Light	Roots	6.5	0.012	7	0.002	3.7	0.112	6.13	0.002	2.32	0.014	1.13	0.112	1.02	0.014	15.98	0.0023	12.99	0.0012	2.23	0.012
		Stems	4.8	0.01	4.9	0.0012	4.8	0.13	7.4	0.0012	1.2	0.002	0.98	0.13	0.32	0.002	12.08	0.00187	10	0.01	1.21	0.003
		Leaves	4.7	0.011	7.4	0.003	5.8	0.113	8.7	0.003	0.8	0.0043	1.02	0.113	0.84	0.0043	9.12	0.02	7	0.003	0.65	0.001
	LJ11 CO-Dark	Roots	4.5	0.012	5.8	0.002	3.8	0.12	7.3	0.012	2.45	0.002	1.46	0.12	0.4	0.002	5.89	0.01	6	0.02	3.65	0.001
		Stems	5.9	0.003	4.2	0.0034	3.9	0.02	6.3	0.01	1.3	0.002	1.32	0.02	0.24	0.002	4.99	0.13	5.1	0.02	1.54	0.003
		Leaves	4	0.001	6	0.0032	5.77	0.01	6.4	0.011	0.9	0.0034	1.97	0.01	0.87	0.0034	3.7	0.02	4	0.13	1.21	0.001
			OsDof11		OsDof12		OsDof13		OsDof14		OsDof15		OsDof16		OsDof17		OsDof18		OsDof19		OsDof20
			Mean	SD	Mean	SD	Mean	SD	Mean	SD	Mean	SD	Mean	SD	Mean	SD	Mean	SD	Mean	SD	Mean	SD
	LD5 UN-Light	Seeds	5.4	0.01	7	0.014	0.97	0.04	6	0.012	6.13	0.0012	5.6	0.0027	17	0.001	15	0.04	7	0.04	0.12	0.0043
		Roots	5.8	0.13	7.2	0.002	1.01	0.1	5.8	0.012	6.4	0.0015	5.6	0.02	2	0.0012	2.8	0.1	7.2	0.1	0.14	0.002
		Stems	4.9	0.02	6.2	0.0043	0.91	0.12	6.5	0.011	6.04	0.0018	5.1	0.0091	0.89	0.001	0.91	0.12	6.2	0.12	0.12	0.0012
		Leaves	6	0.02	5.9	0.002	0.77	0.04	4.2	0.01	5.8	0.0052	4.8	0.0065	0.52	0.12	0.82	0.04	5.1	0.04	0.11	0.0043
	LD5 UN-Dark	Seeds	5	0.13	7.1	0.0014	0.7	0.01	5.19	0.001	5.75	0.0019	4.2	0.01	15	0.012	11	0.0043	5.3	0.0043	0.13	0.002
		Roots	5.2	0.003	6.9	0.0087	0.36	0.13	4.9	0.0012	4.2	0.0023	4	0.13	0.34	0.01	0.74	0.002	6	0.002	0.27	0.0012
		Stems	5.8	0.02	7.9	0.0012	0.43	0.02	4	0.001	4	0.003	5.4	0.02	1.21	0.011	1.61	0.0012	6.5	0.0012	0.35	0.003
		Leaves	5		5.1	0.0013	0.5	0.02	4.3	0.12	4.7	0.004	4.3	0.02	1.18	0.012	1.58	0.0043	5.5	0.0043	0.24	0.0032
	LD5 CO-Light	Roots	4.5	0.011	7.86	0.0018	0.59	0.13	4.4	0.012	5.75	0.005	4	0.13	4.3	0.003	5.3	0.002	7.5	0.002	0.09	0.0034
		Stems	4.4	0.12	6.54	0.0018	0.35	0.003	4.7	0.01	4.2	0.01	3.6	0.003	1.17	0.001	1.87	0.0012	6.3	0.0012	0.21	0.0032
		Leaves	3	0.099	7.96	0.0066	0.47	0.02	6.3	0.011	5.5	0.0082	5.2	0.02	1.3	0.012	1.6	0.003	7.4	0.003	0.22	0.002
																0.012
	LD5 CO-Dark	Roots	4.8	0.012	6	0.12	0.6	0.011	4.2	0.012	4.5	0.002	5.79	0.012	4.21	0.0043	3.9	0.002	12	0.002	0.04	0.0043
		Stems	4.2	0.012	5.5	0.00323	0.63	0.12	4.6	0.003	4.7	0.0034	4.73	0.0024	0.68	0.0076	3.68	0.0034	12.5	0.0034	0.05	0.002
		Leaves	5.7	0.011	5.9	0.0012	0.7	0.099	5.36	0.001	5.35	0.0032	5.3	0.0065	0.96	0.0035	1.96	0.0032	9.5	0.0032	0.074	0.0012
	LJ11 UN-Light	Seeds	5.7	0.01	5.67	0.0023	0.83	0.012	4.9	0.012	5.1	0.0012	5.7	0.012	15.9	0.0016	15.6	0.0023	9.67	0.04	0.45	0.0043
		Roots	3.4	0.0082	7	0.002233	0.9	0.012	5.6	0.0043	6	0.0098	3.8	0.00981	0.34	0.0012	4.6	0.002233	6.5	0.1	0.79	0.002
		Stems	5.4	0.012	6.16	0.0022	0.84	0.011	4.6	0.0076	5.32	0.012	5.69	0.0012	1.21	0.0019	1.3	0.0022	5.16	0.12	1.25	0.0012
		Leaves	4	0.01	6	0.01	0.91	0.01	6.39	0.0035	4.26	0.0013	4.9	0.0024	1.38	0.0024	1.7	0.01	5.8	0.04	0.6	0.003
	LJ11 UN-Dark	Seeds	4.12	0.0012	5.89	0.012	0.8	0.001	4.1	0.0019	4	0.0016	4.8	0.002	13.89	0.0043	16.1	0.001	5.89	0.002	0.67	0.0043
		Roots	5.2	0.01	7.86	0.01	0.89	0.0012	5.5	0.019	5.34	0.0012	5.57	0.0043	1.13	0.002	1.13	0.0012	4.86	0.0043	0.76	0.002
		Stems	4.67	0.012	7.2	0.0012	0.39	0.001	6	0.0012	5.37	0.0019	4.9	0.002	0.97	0.0012	0.97	0.001	8.9	0.002	1.35	0.0012
		Leaves	4.85	0.003	8	0.01	0.79	0.12	5.6	0.001	5.42	0.0081	5.6	0.0012	1.14	0.0043	1.14	0.12	7.8	0.0012	0.64	0.0043
	LJ11 CO-Light	Roots	4.3	0.112	6	0.112	1.02	0.012	4.5	0.0017	6.14	0.0043	4.53	0.087	2.83	0.002	8	0.0043	8.7	0.087	0.68	0.002
		Stems	5.6	0.13	7.1	0.13	0.98	0.01	5.1	0.0014	5.1	0.002	4.9	0.019	1.32	0.0012	1.2	0.002	6.1	0.019	0.51	0.0012
		Leaves	4.9	0.113	8	0.113	1	0.011	5.5	0.009	4.89	0.0012	4.85	0.012	0.58	0.003	1.36	0.0012	6.2	0.012	0.65	0.003
	LJ11 CO-Dark	Roots	4.5	0.001	7.2	0.12	0.93	0.012	4.94	0.002	5.8	0.091	4	0.0019	4.46	0.002	2.65	0.0023	8	0.0016	0.42	0.002
		Stems	5	0.003	6.4	0.02	0.6	0.003	4.6	0.001	5.3	0.0065	4.7	0.01	1.92	0.0034	1.54	0.002233	6.4	0.0012	0.54	0.0012
		Leaves	4.9	0.01	6.7	0.01	0.8	0.001	4.75	0.003	5.6	0.023	4.76	0.0065	1.97	0.0032	2.38	0.0022	6.7	0.0019	0.81	0.003
			OsDof21		OsDof22		OsDof23		OsDof24		OsDof25		OsDof26		OsDof27		OsDof28		OsDof29		OsDof30
			Mean	SD	Mean	SD	Mean	SD	Mean	SD	Mean	SD	Mean	SD	Mean	SD	Mean	SD	Mean	SD	Mean	SD
	LD5 UN-Light	Seeds	0.97	0.002	6.1	0.0043	2.1	0.0012	5	0.04	5.7	0.13	4.9	0.001	2.6	0.001	2.56	0.01	1.1	0.01	0.98	0.003
		Roots	0.88	0.0034	0.43	0.002	2.3	0.001	5.4	0.01	1.29	0.003	4.6	0.0012	2.72	0.0023	2.59	0.13	1.15	0.13	0.95	0.02
		Stems	0.93	0.0032	0.4	0.0012	0.89	0.04	3.4	0.02	1.1	0.02	3.15	0.001	0.89	0.00187	0.89	0.02	0.92	0.02	0.2	0.00981
		Leaves	0.9	0.04	0.38	0.0043	1.2	0.001	2.9	0.04	1.45	0.00981	5.2	0.12	0.63	0.00998	1.2	0.02	1.21	0.02	0.95	0.01
	LD5 UN-Dark	Seeds	0.86	0.04	5.1	0.002	1.14	0.12	2.5	0.01	3.1	0.0024	5.26	0.01	0.69	0.0012	1.24	0.04	1.19	0.01	1.09	0.001
		Roots	0.9	0.0034	0.5	0.0012	1.08	0.033	4.8	0.13	0.97	0.0065	3.08	0.13	0.79	0.0012	1.08	0.01	1.07	0.13	1.067	0.0023
		Stems	1.1	0.0012	0.51	0.003	1.7	0.002	3	0.02	1.01	0.0012	5.04	0.02	1.57	0.0034	2.42	0.02	1.15	0.02	2.35	0.00187
		Leaves	0.85	0.04	0.35	0.04	1.14	0.012	3.4	0.02	0.21	0.012	5.34	0.02	1.68	0.0012	1.57	0.04	1.098	0.02	0.94	0.00998
	LD5 CO-Light	Roots	0.82	0.012	5.2	0.0034	1.2	0.12	2.5	0.02	1.2	0.0012	2.9	0.13	1.97	0.12	2.2	0.012	1.23	0.01	1.4	0.0043
		Stems	0.83	0.012	0.6	0.0032	1.3	0.001	4	0.003	0.66	0.0024	5.45	0.003	1.07	0.033	1.45	0.003	1.19	0.13	2.56	0.002
		Leaves	0.84	0.0034	0.64	0.002	1.36	0.012	5.7	0.02	0.89	0.012	1.85	0.02	1.34	0.002	1.36	0.001	1.13	0.02	1.16	0.0012
	LD5 CO-Dark	Roots	0.65	0.04	0.95	0.01	1.25	0.001	6.5	0.011	0.78	0.0043	5.78	0.0043	2.05	0.012	1.07	0.012	0.83	0.02	0.84	0.0043
		Stems	0.21	0.02	0.21	0.04	0.48	0.0023	4.7	0.02	0.37	0.002	4.3	0.002	1.18	0.12	0.68	0.0043	0.37	0.13	0.87	0.002
		Leaves	0.42	0.01	0.82	0.04	0.95	0.00187	4	0.099	0.56	0.0012	6.4	0.0012	0.15	0.001	1.05	0.0076	0.87	0.003	0.896	0.0012
	LJ11 UN-Light	Seeds	0.4	0.0043	5.4	0.01	2.04	0.00998	4.7	0.012	4.45	0.003	6.7	0.0043	0.144	0.012	1.14	0.0035	0.92	0.0013	0.98	0.01
		Roots	1	0.002	1.12	0.13	2.19	0.0012	6.4	0.012	3.12	0.001	1.9	0.002	2.19	0.001	1.89	0.0019	1.91	0.02	0.194	0.13
		Stems	0.6	0.0012	1.07	0.02	0.97	0.0012	6.2	0.011	1.26	0.012	3.9	0.0012	1.91	0.0023	1.49	0.019	0.898	0.012	0.897	0.02
		Leaves	0.8	0.0043	0.23	0.02	1.34	0.0034	6	0.01	0.23	0.012	2.86	0.003	1.14	0.00187	1.84	0.0012	0.95	0.003	0.866	0.02
	LJ11 UN-Dark	Seeds	0.78	0.002	5.28	0.012	1.21	0.0043	6.12	0.001	4.67	0.0076	3.1	0.002	2.17	0.012	2.38	0.001	0.95	0.001	1.35	0.13
		Roots	0.74	0.0012	0.34	0.003	1.23	0.002	4.2	0.0012	0.36	0.0035	4.16	0.0034	1.43	0.012	1.33	0.0017	1.5	0.04	0.244	0.003
		Stems	0.86	0.003	0.86	0.02	1.32	0.0012	5.3	0.001	1.57	0.0043	5.6	0.0032	0.11	0.011	1.52	0.0014	1.93	0.02	1.23	0.02
		Leaves	0.62	0.002	0.42	0.0043	1.14	0.0043	5.24	0.12	0.56	0.0016	4.2	0.04	1.44	0.01	1.14	0.009	1.61	0.01	0.21	0.003
	LJ11 CO-Light	Roots	0.98	0.0034	2.98	0.012	3.13	0.002	4.8	0.012	2.23	0.0019	6.7	0.1	2.33	0.001	2.43	0.002	1.92	0.0043	0.93	0.011
		Stems	0.53	0.0032	1.23	0.003	0.98	0.0012	2.9	0.01	1.51	0.0012	4.8	0.12	1.8	0.0012	0.98	0.001	0.985	0.002	1.2	0.0034
		Leaves	0.49	0.0043	1.19	0.001	0.92	0.003	3.5	0.011	1.65	0.0024	5.8	0.04	0.84	0.001	0.79	0.003	0.887	0.0012	0.897	0.099
	LJ11 CO-Dark	Roots	0.7	0.012	2.27	0.002	1.25	0.002	4.5	0.012	2.05	0.002	3.8	0.002	3.36	0.002	1.46	0.012	1.85	0.0043	0.45	0.0034
		Stems	0.35	0.003	0.95	0.0034	1.02	0.0034	2.5	0.003	2.54	0.0012	4.7	0.0043	1.72	0.0034	1.32	0.012	0.93	0.002	1.13	0.003
		Leaves	0.8	0.001	0.98	0.0032	1.97	0.0032	1.8	0.001	2.21	0.0043	5.9	0.002	1.77	0.0032	1.87	0.011	1.9	0.0012	1.86	0.02
