# Supplementary material for: Genome-wide analysis of Dof transcription factors and their response to cold stress in rice (Oryza sativa L.)
Source: BMC Genomics. 2021 Nov 6;22:800. doi: 10.1186/s12864-021-08104-0 (PMC8572462; doi:10.1186/s12864-021-08104-0)
Supplement: Supplementary file 7 — Additional file 7 [file 12864_2021_8104_MOESM7_ESM.xlsx]

## Sheet: Sheet1
Supplemental Table 4. Seed setting rates of wild-type (LD5 and LJ11) and transgenic lines under normal conditions and cold treatment (n=3).
	Seed setting rates
Line	Normal conditions			Cold stress			p value （Student's t test)
	1	2	3	1	2	3
LJ11	92.3	90.59	91.37	8.79	10.21	9.74	2.34414e-08	***
LD5	90.11	89.12	89.66	81.43	84.2	85.47	0.00843352	**
35S::OsDof1-LJ11 T0	91.45	93.21	93.03	68.1	70.12	76.64	0.00136057	**
35S::OsDof1-LJ11 T1	91.28	94.58	93.77	57.86	59.01	58.42	4.89712e-06	***
35S::OsDof1-LJ11 T2-1	82.04	84.52	83.1	69.1	65.35	67.66	0.000265516	***
35S::OsDof1-LJ11 T2-2	81.19	85.21	86.26	61.2	64.53	63.99	0.000350469	***
35S::OsDof1-LJ11 T2-3	86.41	86.11	83.26	56.81	55.98	57.85	1.54674e-05	***
35S::OsDof19-LJ11 T0	90.91	91.35	91.61	14.33	14.98	13.5	8.64242e-09	***
35S::OsDof19-LJ11 T1	89.4	88.92	90.6	13.85	13.25	14.42	2.40313e-08	***
35S::OsDof19-LJ11 T2-1	86.88	85.72	87.53	14.34	15.12	12.93	1.03128e-07	***
35S::OsDof19-LJ11 T2-2	86.33	86.21	86.75	8.01	7.12	7.85	1.616e-09	***
35S::OsDof19-LJ11 T2-3	85.43	84.94	87.42	10.43	11.87	10.49	1.20109e-07	***
OsDof1RNAi-LD5	86.33	85.21	87.27	39.72	38.15	39.73	4.84465e-07	***
OsDof19RNAi-LD5	83.54	84.12	82.75	79.21	80.32	80.05	0.00224448	**
