# Supplementary material for: Genome-wide analysis of Dof transcription factors and their response to cold stress in rice (Oryza sativa L.)
Source: BMC Genomics. 2021 Nov 6;22:800. doi: 10.1186/s12864-021-08104-0 (PMC8572462; doi:10.1186/s12864-021-08104-0)
Supplement: Supplementary file 8 — Additional file 8 [file 12864_2021_8104_MOESM8_ESM.xlsx]

## Sheet: Sheet1
Supplemental Table 5. Seed setting rates of T2 generation plants from six selected T1 plants (35S::OsDof1 in LJ11, #3, #12, and #15; 35S::OsDof19 in LJ11, #9, #18, and #21; n=3) under normal and stress conditions.
	Seed setting rates
Line	Normal conditions			Cold stress			p value （Student's t test)
	1	2	3	1	2	3
35S::OsDof1-#3	81.25	78.47	78.27	63.25	66.88	64.33	0.000550501	***
35S::OsDof1-#12	82.34	81.26	77.78	75.18	70.65	73.92	0.0201093	*
35S::OsDof1-#15	72.69	78.37	79.16	68.82	70.69	68.57	0.0262717	*
35S::OsDof19-#9	77.68	80.13	78.74	23.58	24.67	21.32	1.35846e-06	***
35S::OsDof19-#18	80.54	80.21	77.78	28.52	30.44	30.35	1.28921e-06	***
35S::OsDof19-#21	81.43	83.2	84.97	18.66	18.21	17.07	5.32281e-07	***
